# Supplementary material for: Sustainable Green Processing of Grape Pomace Using Micellar Extraction for the Production of Value-Added Hygiene Cosmetics
Source: Molecules. 2022 Apr 10;27(8):2444. doi: 10.3390/molecules27082444 (PMC9025557; doi:10.3390/molecules27082444)
Supplement: Supplementary file 1 [file molecules-27-02444-s001.zip]

Archive with 1 entries (1 files):
- molecules-1646885-supplementary.pdf
